# Supplementary material for: Qualitative and Quantitative Correlation of Microstructural Properties and In Vitro Glucose Adsorption and Diffusion Behaviors of Pea Insoluble Dietary Fiber Induced by Ultrafine Grinding
Source: Foods. 2022 Sep 13;11(18):2814. doi: 10.3390/foods11182814 (PMC9497999; doi:10.3390/foods11182814)
Supplement: Supplementary file 1 [file foods-11-02814-s001.zip]

Archive with 1 entries (1 files):
- foods-1897830-supplementary.pdf
